# Supplementary material for: Loss anticipation and outcome during the Monetary Incentive Delay Task: a neuroimaging systematic review and meta-analysis
Source: PeerJ. 2018 May 10;6:e4749. doi: 10.7717/peerj.4749 (PMC5949205; doi:10.7717/peerj.4749)
Supplement: Supplemental Information 4 [file peerj-06-4749-s004.zip]

Archive with 59 entries (59 files):
- RawData/LBalodisROI.spm_mni.txt
- RawData/LBayer.spm_mni.txt
- RawData/LBeck.spm_mni.txt
- RawData/LBeckROI.spm_mni.txt
- RawData/LBeckWB.spm_mni.txt
- RawData/LBjork2004.other_tal.txt
- RawData/LBjork2008.other_tal.txt
- RawData/LBjork2010.other_tal.txt
- RawData/LBustamante.spm_mni.txt
- RawData/LCho.spm_mni.txt
- RawData/LCooper.spm_mni.txt
- RawData/LDillon2009.other_brett.txt
- RawData/LEnzi.spm_mni.txt
- RawData/LHahn1.spm_mni.txt
- RawData/LHerbort.spm_mni.txt
- RawData/LJuckel.spm_brett.txt
- RawData/LJuckel2012.spm_mni.txt
- RawData/LJuckelROI.spm_brett.txt
- RawData/LJuckelWB.spm_brett.txt
- RawData/LKaufmann.spm_mni.txt
- RawData/LKaufmann2.spm_mni.txt
- RawData/LKirk.spm_mni.txt
- RawData/LKnutson.other_tal.txt
- RawData/LKnutson1.other_tal.txt
- RawData/LKnutson2.other_tal.txt
- RawData/LKoscelWB.spm_mni.txt
- RawData/LPfabigan.spm_mni.txt
- RawData/LRomanczuk.spm_mni.txt
- RawData/LSamanezLarkin1.other_tal.txt
- RawData/LSamanezLarkin2.other_tal.txt
- RawData/LSchlagenhauf2008.spm_mni.txt
- RawData/LSchlagenhauf2009.spm_mni.txt
- RawData/LStoy2011.spm_brett.txt
- RawData/LStoy2011ROI.spm_brett.txt
- RawData/LStoy2011WB.spm_brett.txt
- RawData/LStoy2012.spm_brett.txt
- RawData/LTreadway.spm_mni.txt
- RawData/LUbl.spm_mni.txt
- RawData/LUblROI.spm_mni.txt
- RawData/LUblWB.spm_mni.txt
- RawData/LVanduin.spm_mni.txt
- RawData/LWrase.spm_mni.txt
- RawData/LWraseB.spm_tal.txt
- RawData/LWu.other_tal.txt
- RawData/OBalodis.spm_mni.txt
- RawData/OBeck.spm_mni.txt
- RawData/OBjork2004.other_tal.txt
- RawData/OBjork2010.other_tal.txt
- RawData/OCooper.spm_mni.txt
- RawData/ODillon2009.other_brett.txt
- RawData/OKirk.spm_mni.txt
- RawData/OKnutson2.other_tal.txt
- RawData/OKoscelWB.spm_mni.txt
- RawData/ORomanczuk.spm_mni.txt
- RawData/OSamanezLarkin1.other_tal.txt
- RawData/OSamanezLarkin2.other_tal.txt
- RawData/OSchlagenhauf2009.spm_mni.txt
- RawData/OTreadway.spm_mni.txt
- RawData/OWu.other_tal.txt
