# Supplementary material for: Loss anticipation and outcome during the Monetary Incentive Delay Task: a neuroimaging systematic review and meta-analysis
Source: PeerJ. 2018 May 10;6:e4749. doi: 10.7717/peerj.4749 (PMC5949205; doi:10.7717/peerj.4749)
Supplement: Supplemental Information 4 [file peerj-06-4749-s004.zip › RawData/LBalodisROI.spm_mni.txt]

-42	-72	8	-4.46
-33	-51	3	6.70
-30	-93	-27	4.20
-3	-60	30	-7.93
-27	24	48	7.66
-21	-18	-18	-5.85
66	-9	30	-4.85
54	-69	24	-4.50
-54	9	-18	-4.42
-54	-9	36	-4.30
