# Supplementary material for: Loss anticipation and outcome during the Monetary Incentive Delay Task: a neuroimaging systematic review and meta-analysis
Source: PeerJ. 2018 May 10;6:e4749. doi: 10.7717/peerj.4749 (PMC5949205; doi:10.7717/peerj.4749)
Supplement: Supplemental Information 4 [file peerj-06-4749-s004.zip › RawData/LBayer.spm_mni.txt]

-14	14	-8	5.94
10	14	-4	7.84
-4	36	30	6.1
10	42	18	8.08
-20	12	-8	8.73
22	2	10	7.76
-16	8	12	7.47
12	6	10	13.52
-4	50	-22	3.56
