# Supplementary material for: Loss anticipation and outcome during the Monetary Incentive Delay Task: a neuroimaging systematic review and meta-analysis
Source: PeerJ. 2018 May 10;6:e4749. doi: 10.7717/peerj.4749 (PMC5949205; doi:10.7717/peerj.4749)
Supplement: Supplemental Information 4 [file peerj-06-4749-s004.zip › RawData/LBeck.spm_mni.txt]

-18	9	-3	4.71
18	12	-6	5.69
0	-18	9	5.14
21	0	9	4.20
-24	0	0	4.92
-24	3	-12	4.87
15	-12	-15	5.69
36	-90	12	4.60
27	-27	15	4.05
-6	-69	9	4.03
60	12	-3	3.95
3	-87	15	3.74
