# Supplementary material for: Loss anticipation and outcome during the Monetary Incentive Delay Task: a neuroimaging systematic review and meta-analysis
Source: PeerJ. 2018 May 10;6:e4749. doi: 10.7717/peerj.4749 (PMC5949205; doi:10.7717/peerj.4749)
Supplement: Supplemental Information 4 [file peerj-06-4749-s004.zip › RawData/LBjork2008.other_tal.txt]

21	-61	36	8.37
-45	-17	49	7.92
57	-29	31	7.66
-54	-41	36	7.58
36	16	4	7.11
-37	13	4	6.77
31	-83	8	7.43
2	-14	43	6.91
-16	10	-4	5.77
-17	5	-5	6.62
1	-22	1	6.53
7	-84	9	6.39
27	-60	-7	5.67
29	-50	-21	5.30
-28	-58	-16	5.25
1	-54	-12	5.08
-29	-62	-9	5.38
19	-4	11	4.65
