# Supplementary material for: Loss anticipation and outcome during the Monetary Incentive Delay Task: a neuroimaging systematic review and meta-analysis
Source: PeerJ. 2018 May 10;6:e4749. doi: 10.7717/peerj.4749 (PMC5949205; doi:10.7717/peerj.4749)
Supplement: Supplemental Information 4 [file peerj-06-4749-s004.zip › RawData/LBjork2010.other_tal.txt]

17	1	3	6.41
-14	5	-5	6.03
7	-17	2	5.90
-7	-14	1	6.25
7	-22	-9	6.16
29	-18	46	5.02
-39	-21	62	5.92
10	8	40	6.23
5	35	35	4.95
29	-50	38	6.19
-32	-62	46	5.42
-6	-86	0	6.88
2	-67	-14	6.16
