# Supplementary material for: Loss anticipation and outcome during the Monetary Incentive Delay Task: a neuroimaging systematic review and meta-analysis
Source: PeerJ. 2018 May 10;6:e4749. doi: 10.7717/peerj.4749 (PMC5949205; doi:10.7717/peerj.4749)
Supplement: Supplemental Information 4 [file peerj-06-4749-s004.zip › RawData/LCho.spm_mni.txt]

14	14	-4	4.44
-10	14	-2	6.09
32	24	-8	5.38
-32	-28	16	4.12
8	-12	6	4.51
-4	-14	6	4.65
26	2	2	7.77
-22	0	10	6.85
12	12	0	6.03
-10	12	2	4.65
28	-4	-10	3.83
-18	2	-14	3.95
4	0	48	4.63
-4	4	44	4.01
42	-8	46	5.24
-38	-6	54	6.83
2	-2	58	6.29
-6	-4	56	6.80
