# Supplementary material for: Loss anticipation and outcome during the Monetary Incentive Delay Task: a neuroimaging systematic review and meta-analysis
Source: PeerJ. 2018 May 10;6:e4749. doi: 10.7717/peerj.4749 (PMC5949205; doi:10.7717/peerj.4749)
Supplement: Supplemental Information 4 [file peerj-06-4749-s004.zip › RawData/LDillon2009.other_brett.txt]

-11	18	39	16.35
41	19	11	7.58
-2	15	42	8.81
-23	-55	-20	7.73
2	-52	-19	9.87
