# Supplementary material for: Loss anticipation and outcome during the Monetary Incentive Delay Task: a neuroimaging systematic review and meta-analysis
Source: PeerJ. 2018 May 10;6:e4749. doi: 10.7717/peerj.4749 (PMC5949205; doi:10.7717/peerj.4749)
Supplement: Supplemental Information 4 [file peerj-06-4749-s004.zip › RawData/LEnzi.spm_mni.txt]

-9	9	3	4.71
12	9	0	4.73
-9	-15	0	4.01
-27	27	3	4.31
33	24	6	4.11
-51	9	30	4.86
48	3	36	4.09
-12	-78	6	3.99
21	78	12	4.21
