# Supplementary material for: Loss anticipation and outcome during the Monetary Incentive Delay Task: a neuroimaging systematic review and meta-analysis
Source: PeerJ. 2018 May 10;6:e4749. doi: 10.7717/peerj.4749 (PMC5949205; doi:10.7717/peerj.4749)
Supplement: Supplemental Information 4 [file peerj-06-4749-s004.zip › RawData/LHahn1.spm_mni.txt]

10	-72	0	10.50
-26	-98	0	8.89
20	-102	5	7.30
-33	-43	55	6.09
-39	-16	55	6.80
30	-3	60	6.30
0	-7	50	6.40
