# Supplementary material for: Loss anticipation and outcome during the Monetary Incentive Delay Task: a neuroimaging systematic review and meta-analysis
Source: PeerJ. 2018 May 10;6:e4749. doi: 10.7717/peerj.4749 (PMC5949205; doi:10.7717/peerj.4749)
Supplement: Supplemental Information 4 [file peerj-06-4749-s004.zip › RawData/LHerbort.spm_mni.txt]

-21	2	67	6.63
24	2	46	5.42
-24	5	52	6.09
39	-4	40	5.81
-33	8	25	5.38
-6	5	40	6.85
-3	14	25	5.32
3	8	46	6.60
-30	17	4	5.04
33	26	-5	5.61
-45	-13	55	5.87
-54	-4	37	5.08
-45	-37	34	5.38
-12	-73	25	5.41
18	-61	55	5.95
9	-55	58	5.13
-15	-76	4	7.72
-24	-73	25	5.99
33	-67	22	6.08
-9	5	-5	9.46
12	5	-2	9.85
-9	-19	7	7.16
0	-28	-23	5.53
-27	-55	-29	5.71
-18	-70	-20	5.14
27	-55	-26	5.57
