# Supplementary material for: Loss anticipation and outcome during the Monetary Incentive Delay Task: a neuroimaging systematic review and meta-analysis
Source: PeerJ. 2018 May 10;6:e4749. doi: 10.7717/peerj.4749 (PMC5949205; doi:10.7717/peerj.4749)
Supplement: Supplemental Information 4 [file peerj-06-4749-s004.zip › RawData/LJuckel.spm_brett.txt]

-15	11	-6	6.86
9	6	-5	5.06
-15	11	-6	6.86
18	18	2	4.85
-42	20	2	6.26
-48	0	3	7.48
-50	-32	10	7.26
-48	-52	3	7.12
48	-58	0	6.20
-42	-17	6	6.40
-24	-24	-6	6.13
27	-47	-3	5.65
33	-44	2	4.48
-15	-61	6	6.77
21	-64	6	8.13
-18	-84	10	8.38
-18	-26	12	6.42
6	-15	-7	7.59
