# Supplementary material for: Loss anticipation and outcome during the Monetary Incentive Delay Task: a neuroimaging systematic review and meta-analysis
Source: PeerJ. 2018 May 10;6:e4749. doi: 10.7717/peerj.4749 (PMC5949205; doi:10.7717/peerj.4749)
Supplement: Supplemental Information 4 [file peerj-06-4749-s004.zip › RawData/LKaufmann.spm_mni.txt]

0	3	60	25.57
9	12	39	17.23
9	3	48	16.37
51	3	45	25.57
57	9	15	22.10
45	-9	57	15.00
24	-66	-21	25.57
0	-63	-18	25.57
0	-75	18	23.42
-9	0	3	25.57
12	3	3	25.57
-21	6	-6	23.87
-48	-3	51	23.74
-42	-45	57	21.03
-51	3	45	20.12
33	24	0	20.75
-51	12	-3	17.08
21	-93	-3	15.89
