# Supplementary material for: Loss anticipation and outcome during the Monetary Incentive Delay Task: a neuroimaging systematic review and meta-analysis
Source: PeerJ. 2018 May 10;6:e4749. doi: 10.7717/peerj.4749 (PMC5949205; doi:10.7717/peerj.4749)
Supplement: Supplemental Information 4 [file peerj-06-4749-s004.zip › RawData/LKirk.spm_mni.txt]

6	7	5	7.29
-8	5	3	9.31
16	12	-4	4.85
36	28	0	4.23
-32	24	0	4.44
4	-56	8	6.32
-16	-80	44	6.21
11	-75	43	6.77
8	-4	14	7.24
-8	-8	14	5.63
40	56	10	4.17
0	2	63	8.22
8	-88	-4	5.07
-16	-83	-15	5.15
24	-76	-20	5.88
-16	-76	-24	5.56
