# Supplementary material for: Loss anticipation and outcome during the Monetary Incentive Delay Task: a neuroimaging systematic review and meta-analysis
Source: PeerJ. 2018 May 10;6:e4749. doi: 10.7717/peerj.4749 (PMC5949205; doi:10.7717/peerj.4749)
Supplement: Supplemental Information 4 [file peerj-06-4749-s004.zip › RawData/LKnutson.other_tal.txt]

7	2	9	3.04
3	-2	8	2.51
-6	-1	12	2.77
8	4	10	3.16
2	-2	9	2.93
0	6	36	3.22
0	-10	40	3.24
0	27	33	3.4
5	-62	-29	2.49
