# Supplementary material for: Loss anticipation and outcome during the Monetary Incentive Delay Task: a neuroimaging systematic review and meta-analysis
Source: PeerJ. 2018 May 10;6:e4749. doi: 10.7717/peerj.4749 (PMC5949205; doi:10.7717/peerj.4749)
Supplement: Supplemental Information 4 [file peerj-06-4749-s004.zip › RawData/LKnutson1.other_tal.txt]

35	14	1	7.08
11	-3	14	8.46
-16	-3	8	6.74
-8	-3	10	9.84
4	32	38	7.33
-34	-14	59	6.94
0	-63	-19	11.63
