# Supplementary material for: Loss anticipation and outcome during the Monetary Incentive Delay Task: a neuroimaging systematic review and meta-analysis
Source: PeerJ. 2018 May 10;6:e4749. doi: 10.7717/peerj.4749 (PMC5949205; doi:10.7717/peerj.4749)
Supplement: Supplemental Information 4 [file peerj-06-4749-s004.zip › RawData/LKnutson2.other_tal.txt]

19	60	-11	8.01
0	53	27	10.69
-19	53	-18	11.51
38	49	-3	7.55
38	38	23	12.53
0	23	49	21.25
26	19	-7	7.36
-34 15	1	7.19
49	15	4	16.90
-56	15	-3	11.75
11	15	-3	8.37
30	8	49	9.17
8	8	4	7.08
-10	-3	15	15.01
0	-8	53	7.15
0	-11	12	16.62
-41	-15	53	6.81
-45	-41	49	12.20
45	-41	46	20.62
30	-45	57	8.50
26	-53	53	9.50
26	-64	46	10.20
11	-68	46	6.68
23	-71	42	8.09
