# Supplementary material for: Loss anticipation and outcome during the Monetary Incentive Delay Task: a neuroimaging systematic review and meta-analysis
Source: PeerJ. 2018 May 10;6:e4749. doi: 10.7717/peerj.4749 (PMC5949205; doi:10.7717/peerj.4749)
Supplement: Supplemental Information 4 [file peerj-06-4749-s004.zip › RawData/LKoscelWB.spm_mni.txt]

-9	-10	17	4.49
-6	-16	2	3.88
12	-1	17	4.19
9	14	-7	4.18
