# Supplementary material for: Loss anticipation and outcome during the Monetary Incentive Delay Task: a neuroimaging systematic review and meta-analysis
Source: PeerJ. 2018 May 10;6:e4749. doi: 10.7717/peerj.4749 (PMC5949205; doi:10.7717/peerj.4749)
Supplement: Supplemental Information 4 [file peerj-06-4749-s004.zip › RawData/LPfabigan.spm_mni.txt]

10	2	0	10.35
-10	8	-6	10.03
-6	-20	0	9.69
-8	-12	56	7.24
-34	-10	50	6.86
-6	-10	48	6.67
32	-10	46	9.62
54	-4	48	7.02
46	-6	44	6.84
6	-56	-24	7.02
10	-60	-16	6.55
28	-86	-8	6.87
18	-90	-8	6.06
-28	-90	-8	6.69
-20	-92	-8	6.58
18	-56	-8	6.30
22	-6	64	5.72
