# Supplementary material for: Loss anticipation and outcome during the Monetary Incentive Delay Task: a neuroimaging systematic review and meta-analysis
Source: PeerJ. 2018 May 10;6:e4749. doi: 10.7717/peerj.4749 (PMC5949205; doi:10.7717/peerj.4749)
Supplement: Supplemental Information 4 [file peerj-06-4749-s004.zip › RawData/LRomanczuk.spm_mni.txt]

9	5	7	5.65
-12	-1	1	6.23
-15	-10	7	5.78
-9	5	7	4.35
-42	-10	46	4.86
-27	-4	52	4.56
