# Supplementary material for: Loss anticipation and outcome during the Monetary Incentive Delay Task: a neuroimaging systematic review and meta-analysis
Source: PeerJ. 2018 May 10;6:e4749. doi: 10.7717/peerj.4749 (PMC5949205; doi:10.7717/peerj.4749)
Supplement: Supplemental Information 4 [file peerj-06-4749-s004.zip › RawData/LSamanezLarkin1.other_tal.txt]

29	25	-4	7.59
-1	19	40	8.51
21	19	-8	6.32
-35	17	8	7.09
-37	15	-4	8.58
41	15	-4	8.07
10	11	0	4.46
-13	11	-1	4.43
-13	7	4	10.60
11	5	6	8.96
7	-19	-4	7.65
