# Supplementary material for: Loss anticipation and outcome during the Monetary Incentive Delay Task: a neuroimaging systematic review and meta-analysis
Source: PeerJ. 2018 May 10;6:e4749. doi: 10.7717/peerj.4749 (PMC5949205; doi:10.7717/peerj.4749)
Supplement: Supplemental Information 4 [file peerj-06-4749-s004.zip › RawData/LSamanezLarkin2.other_tal.txt]

36	27	11	5.25
-31	23	9	5.71
41	-37	16	7.56
-13	-37	20	7.35
43	7	46	7.91
