# Supplementary material for: Loss anticipation and outcome during the Monetary Incentive Delay Task: a neuroimaging systematic review and meta-analysis
Source: PeerJ. 2018 May 10;6:e4749. doi: 10.7717/peerj.4749 (PMC5949205; doi:10.7717/peerj.4749)
Supplement: Supplemental Information 4 [file peerj-06-4749-s004.zip › RawData/LSchlagenhauf2008.spm_mni.txt]

-15	12	-6	5.22
15	9	-3	6.21
-12	-3	6	5.92
-27	21	0	6.24
21	6	3	7.86
18	-12	6	6.88
18	3	-18	6.62
66	-33	9	6.68
54	-51	-18	6.41
57	0	3	6.38
-48	-75	-15	6.34
-42	15	-3	4.77
-30	-84	12	6.20
-51	-30	6	6.03
36	-93	-9	5.91
6	-42	-6	5.85
-6	-60	-18	7.92
