# Supplementary material for: Loss anticipation and outcome during the Monetary Incentive Delay Task: a neuroimaging systematic review and meta-analysis
Source: PeerJ. 2018 May 10;6:e4749. doi: 10.7717/peerj.4749 (PMC5949205; doi:10.7717/peerj.4749)
Supplement: Supplemental Information 4 [file peerj-06-4749-s004.zip › RawData/LSchlagenhauf2009.spm_mni.txt]

-24	-6	6	5.01
9	-24	12	4.58
27	-3	3	4.54
12	6	0	4.49
27	-63	12	4.35
