# Supplementary material for: Loss anticipation and outcome during the Monetary Incentive Delay Task: a neuroimaging systematic review and meta-analysis
Source: PeerJ. 2018 May 10;6:e4749. doi: 10.7717/peerj.4749 (PMC5949205; doi:10.7717/peerj.4749)
Supplement: Supplemental Information 4 [file peerj-06-4749-s004.zip › RawData/LStoy2011.spm_brett.txt]

-18	11	-3	3.70
18	12	-3	3.25
-15	-84	15	5.17
33	-87	18	4.41
-9	-3	0	4.30
