# Supplementary material for: Loss anticipation and outcome during the Monetary Incentive Delay Task: a neuroimaging systematic review and meta-analysis
Source: PeerJ. 2018 May 10;6:e4749. doi: 10.7717/peerj.4749 (PMC5949205; doi:10.7717/peerj.4749)
Supplement: Supplemental Information 4 [file peerj-06-4749-s004.zip › RawData/LStoy2012.spm_brett.txt]

21	8	-8	5.61
12	6	-5	5.59
-21	6	-5	5.84
-12	3	-3	5.53
-24	-6	-2	5.22
-9	-70	6	6.03
-21	49	-13	5.16
