# Supplementary material for: Loss anticipation and outcome during the Monetary Incentive Delay Task: a neuroimaging systematic review and meta-analysis
Source: PeerJ. 2018 May 10;6:e4749. doi: 10.7717/peerj.4749 (PMC5949205; doi:10.7717/peerj.4749)
Supplement: Supplemental Information 4 [file peerj-06-4749-s004.zip › RawData/LTreadway.spm_mni.txt]

-28,18,-4,8.26
36,20,-8,13.23
-30,-56,-20,11.19
8,-66,-10,10.93
-8,10	-4,8.91
10,8	4,10.98
-20,0	-12,9.53
20,2	-14,9.33
-8,-14,10,9.48
4,-14	10,8.77
-20,-26,-8,8.43
18,-28,-8,6.79
-2,32,26,6.23
