# Supplementary material for: Loss anticipation and outcome during the Monetary Incentive Delay Task: a neuroimaging systematic review and meta-analysis
Source: PeerJ. 2018 May 10;6:e4749. doi: 10.7717/peerj.4749 (PMC5949205; doi:10.7717/peerj.4749)
Supplement: Supplemental Information 4 [file peerj-06-4749-s004.zip › RawData/LUbl.spm_mni.txt]

27	-96	0	11.98
27	-93	-12	11.47
-21	-99	-3	11.47
9	-3	63	9.72
0	3	51	8.12
-18	-63	33	7.26
-21	-63	42	6.22
39	39	36	7.83
39	-54	-24	7.78
39	-63	-18	6.85
9	-15	-3	7.69
54	-45	30	7.46
54	-51	39	6.74
21	-6	0	7.46
-12	-9	0	7.39
-24	-9	6	6.87
54	0	45	7.19
12	-63	45	7.04
-57	0	30	6.93
24	-3	69	6.79
-33	-51	-27	6.74
-51	-42	-12	6.68
-48	-54	-6	6.54
-42	-33	54	6.32
-15	-3	0	6.3
24	-57	36	6.28
9	42	9	6.24
-36	39	33	6.22
-51	-21	36	6.22
60	-6	39	6.17
-30	51	-3	6.15
60	12	30	6.13
30	-66	36	6.13
6	51	18	6.05
