# Supplementary material for: Loss anticipation and outcome during the Monetary Incentive Delay Task: a neuroimaging systematic review and meta-analysis
Source: PeerJ. 2018 May 10;6:e4749. doi: 10.7717/peerj.4749 (PMC5949205; doi:10.7717/peerj.4749)
Supplement: Supplemental Information 4 [file peerj-06-4749-s004.zip › RawData/LUblROI.spm_mni.txt]

39	39	36	7.83
-24	-9	6	6.87
-15	-3	0	6.3
-30	51	-3	6.15
21	-6	0	7.46
9	42	9	6.24
-36	39	33	6.22
