# Supplementary material for: Loss anticipation and outcome during the Monetary Incentive Delay Task: a neuroimaging systematic review and meta-analysis
Source: PeerJ. 2018 May 10;6:e4749. doi: 10.7717/peerj.4749 (PMC5949205; doi:10.7717/peerj.4749)
Supplement: Supplemental Information 4 [file peerj-06-4749-s004.zip › RawData/LVanduin.spm_mni.txt]

2	-12	36	6.43
2	-16	44	4.96
10	-12	40	4.12
-32	8	18	4.17
10	-14	54	4.99
10	-16	58	4.59
-30	36	-12	5.62
26	-18	66	4.75
28	32	32	4.59
20	-26	68	5.29
24	-16	74	4.08
48	-28	8	4.07
