# Supplementary material for: Loss anticipation and outcome during the Monetary Incentive Delay Task: a neuroimaging systematic review and meta-analysis
Source: PeerJ. 2018 May 10;6:e4749. doi: 10.7717/peerj.4749 (PMC5949205; doi:10.7717/peerj.4749)
Supplement: Supplemental Information 4 [file peerj-06-4749-s004.zip › RawData/LWrase.spm_mni.txt]

12	9	0	7.11
-12	12	0	9.55
-21	9	15	5.05
15	0	15	5.35
-15	0	15	4.76
15	-6	21	5.18
15	12	15	5.11
-21	18	21	4.45
-42	21	15	5.11
-45	6	24	4.66
36	24	9	4.49
-30	54	12	4.61
33	54	12	5.12
-27	27	14	5.45
33	-66	27	5.24
0	-6	6	7.07
9	-15	9	5.41
-27	-6	21	5.00
