# Supplementary material for: Loss anticipation and outcome during the Monetary Incentive Delay Task: a neuroimaging systematic review and meta-analysis
Source: PeerJ. 2018 May 10;6:e4749. doi: 10.7717/peerj.4749 (PMC5949205; doi:10.7717/peerj.4749)
Supplement: Supplemental Information 4 [file peerj-06-4749-s004.zip › RawData/LWu.other_tal.txt]

19	51	-10	4.28
31	43	16	4.07
-23	17	34	4.28
-51	7	18	4.88
51	1	12	4.64
-1	-17	-16	8.24
37	11	10	7.93
12	4	12	8.13
-9	3	14	8.17
-33	20	12	7.26
-13	17	-3	7.35
19	15	-4	7.87
-19	15	-3	6.61
31	-25	0	4.15
43	-25	-16	3.95
-5	-27	28	4.36
-57	-41	8	4.58
-59	-51	-8	4.66
27	-57	10	5.04
-51	-63	-16	3.83
