# Supplementary material for: Loss anticipation and outcome during the Monetary Incentive Delay Task: a neuroimaging systematic review and meta-analysis
Source: PeerJ. 2018 May 10;6:e4749. doi: 10.7717/peerj.4749 (PMC5949205; doi:10.7717/peerj.4749)
Supplement: Supplemental Information 4 [file peerj-06-4749-s004.zip › RawData/OBeck.spm_mni.txt]

21	12	-6	3.26
-15	-66	21	4.52
-12	-78	24	3.7
24	-60	24	3.65
15	-78	21	4.15
36	-45	6	4.14
42	-54	9	3.85
-51	-30	15	4.1
69	-27	9	4.1
57	-27	9	3.85
66	-27	0	3.78
