# Supplementary material for: Loss anticipation and outcome during the Monetary Incentive Delay Task: a neuroimaging systematic review and meta-analysis
Source: PeerJ. 2018 May 10;6:e4749. doi: 10.7717/peerj.4749 (PMC5949205; doi:10.7717/peerj.4749)
Supplement: Supplemental Information 4 [file peerj-06-4749-s004.zip › RawData/OBjork2004.other_tal.txt]

24	5	-2	3.85
-23	-1	3	3.83
7	46	-12	3.43
-2	46	-13	3.38
1	-50	24	3.19
52	-3	5	3.62
