# Supplementary material for: Loss anticipation and outcome during the Monetary Incentive Delay Task: a neuroimaging systematic review and meta-analysis
Source: PeerJ. 2018 May 10;6:e4749. doi: 10.7717/peerj.4749 (PMC5949205; doi:10.7717/peerj.4749)
Supplement: Supplemental Information 4 [file peerj-06-4749-s004.zip › RawData/ODillon2009.other_brett.txt]

-2,46	16,2.8
-55,19,20,2.81
-45,29,-6,3.02
-20,45,-10,2.82
-39,53,-3,3.13
-39,12,48,3.46
-17,62,19,2.72
-8,48	35,3.02
-8,17	53,2.88
51,6	44,2.84
-61,-44,-15,3.31
54,-64,-9,2.72
60,-25,-7,2.7
-58,-51,22,3.19
-27,-82,-20,2.69
-14,-74,1,2.66
20,-75,6,2.3
