# Supplementary material for: Loss anticipation and outcome during the Monetary Incentive Delay Task: a neuroimaging systematic review and meta-analysis
Source: PeerJ. 2018 May 10;6:e4749. doi: 10.7717/peerj.4749 (PMC5949205; doi:10.7717/peerj.4749)
Supplement: Supplemental Information 4 [file peerj-06-4749-s004.zip › RawData/OKnutson2.other_tal.txt]

30	56	4	3.61
-34	56	-3	3.84
-26	-4	-7	3.45
-26	-8	12	3.5
26	-11	1	3.64
56	-11	4	3.48
0	-15	57	3.38
45	-19	38	3.6
-60	-23	12	3.78
45	-23	49	3.46
53	-23	12	3.69
60	-30	23	3.4
45	-30	27	3.39
-49	-38	-7	3.64
-38	-53	46	3.17
15	-60	61	3.69
-26	-64	57	3.36
4	-79	46	3.63
