# Supplementary material for: Loss anticipation and outcome during the Monetary Incentive Delay Task: a neuroimaging systematic review and meta-analysis
Source: PeerJ. 2018 May 10;6:e4749. doi: 10.7717/peerj.4749 (PMC5949205; doi:10.7717/peerj.4749)
Supplement: Supplemental Information 4 [file peerj-06-4749-s004.zip › RawData/OKoscelWB.spm_mni.txt]

-12	-94	-1	12.75
-15	-88	-13	12.69
15	-82	-10	10.78
33	20	-13	7.68
42	20	-19	6.77
