# Supplementary material for: Loss anticipation and outcome during the Monetary Incentive Delay Task: a neuroimaging systematic review and meta-analysis
Source: PeerJ. 2018 May 10;6:e4749. doi: 10.7717/peerj.4749 (PMC5949205; doi:10.7717/peerj.4749)
Supplement: Supplemental Information 4 [file peerj-06-4749-s004.zip › RawData/OWu.other_tal.txt]

-3	57	14	3.56
-15	45	36	3.82
-19	43	-10	4.54
35	37	28	3.59
-43	35	28	4.58
-21	21	54	4.12
-19	9	-10	4.91
-20	-16	22	4.3
25	9	-2	5.35
-9	9	48	3.87
-51	7	40	3.68
23	7	12	4.07
-7	-3	36	3.88
31	-7	50	3.71
-37	-13	50	3.54
9	-17	42	3.72
3	-33	56	4.61
45	-33	-14	4.62
-33	-33	-12	3.65
-7	-33	46	3.56
-63	-41	-8	3.75
-49	-51	46	4.01
-25	-57	54	3.47
-7	-59	40	3.72
